# Supplementary material for: GhDof1.7, a Dof Transcription Factor, Plays Positive Regulatory Role under Salinity Stress in Upland Cotton
Source: Plants (Basel). 2023 Oct 31;12(21):3740. doi: 10.3390/plants12213740 (PMC10649836; doi:10.3390/plants12213740)
Supplement: Supplementary file 1 [file plants-12-03740-s001.zip › Supplementary Table S1.xlsx]

## Sheet: Sheet1
The primers used in vector construction
Primer name	Primer sequence
GhDof1.7-OE-F	CACGGGGGACTCTAGAATGCAAGACCCAACGGGCTTT
GhDof1.7-OE-R	GATCGGGGAAATTCGAGCTCCTATCTCCGTAAACTTGAACCT
GhDof1.7-GFP-F	CACGGGGGACTCTAGAATGCAAGACCCAACGGG
GhDof1.7-GFP-R	CTTTACTCATACTAGTTCTCCGTAAACTTGAACCTGGA
GhDof1.7-Pro-F	TGATTACGCCAAGCTTTCTGGAATGATAATATTAGTGG
GhDof1.7-Pro-R	GGTGGATCCTTCTAGATTTAAATACTCCACACCTCAAA
GhDof1.7-156-F	TACCGAATTCTCTAGA ATGCAAGACCCAACGGGCTTT
GhDof1.7-156-R	GCTCGGTACCGGATCC TTGGTTTGGGGTGGGGTCTGGA
GhDof1.7-BD-F	CATGGAGGCCGAATTCATGCAAGACCCAACGGGCTTT
GhDof1.7-BD-R	GCAGGTCGACGGATCCCTATCTCCGTAAACTTGAACCT
GhCAR4-AD-F	GGAGGCCAGTGAATTCATGGCTGATTCTCCAGGC
GhCAR4-AD-R	CGAGCTCGATGGATCCTCATGATAAACCTTTAGACCCG
GhMKK9-AD-F	GGAGGCCAGTGAATTCATGGCCGTAGTTCGTGAACGACGC
GhMKK9-AD-R	CGAGCTCGATGGATCCTCAGTTGTCTGCGGACGC
GhSRC2-AD-F	GGAGGCCAGTGAATTCATGGAGTTTAGACCTTTGGA
GhSRC2-AD-R	CGAGCTCGATGGATCCTTAAAAATCAAAATCAAAACCA
GhDof1.7-YN-F	ACAAGTTTGTACAAAAAAATGCAAGACCCAACGGGC
GhDof1.7-YN-R	CACCACTTTGTACAAGAATCTCCGTAAACTTGAACC
GhCAR4-YC-F	ACAAGTTTGTACAAAAAAATGGCTGATTCTCCAGGC
GhCAR4-YC-R	CACCACTTTGTACAAGAATGATAAACCTTTAGACCCG
GhSRC2-YC-F	ACAAGTTTGTACAAAAAAATGGAGTTTAGACCTTTGG
GhSRC2-YC-R	CACCACTTTGTACAAGAAAAAATCAAAATCAAAACCATC
GhMKK9-YC-F	ACAAGTTTGTACAAAAAAATGGCCGTAGTTCGTGAA
GhMKK9-YC-R	CACCACTTTGTACAAGAAGTTGTCTGCGGACGCCGG
GhCAR4-156-F	AAGGTTACCGAATTCTCTAGAGGATGTTAATCCTGAGTGGAATG
GhCAR4-156-R	GAGCTCGGTACCGGATCCTCCACGTTTCTCAATCGGAGGCA
