# Supplementary material for: GhDof1.7, a Dof Transcription Factor, Plays Positive Regulatory Role under Salinity Stress in Upland Cotton
Source: Plants (Basel). 2023 Oct 31;12(21):3740. doi: 10.3390/plants12213740 (PMC10649836; doi:10.3390/plants12213740)
Supplement: Supplementary file 1 [file plants-12-03740-s001.zip › Supplementary Table S2.xlsx]

## Sheet: Sheet1
Gene-specific primers used in the qRT-PCR experiments
Primer name	Primer sequence
GhDof1.7-qRT-F	TGGATCAGAATTCGGGTCGGGA
GhDof1.7-qRT-R	ACTTGTATCCCTACCGCCCTGT
GhActin-qRT-F	ATCCTCCGTCTTGACCTTG
GhActin-qRT-R	TGTCCGTCAGGCAACTCAT
GhCAR4-qRT-F	ATTGGGCCTTCTTCGGATTCGG
GhCAR4-qRT-R	ACGGCCTGATGTCAATCTCTGC
GhSRC2-qRT-F	GGCTTACCGTCGTGTTTAGCCT
GhSRC2-qRT-R	CCTTGACGGGAACTTGAACCGT
ATactin-F	CTCCTTTGTTGCTGTTGACTAC
ATactin-R	GCACAATGTTACCGTACAGATC
AtCAR4-qRT-F	GCAAAGACGACAAGATGGGC
AtCAR4-qRT-R	TGGCTTAACCGTGGTCACAA
qPCR-AtNCED2-F	TCCGGTAACGGCGAAGAAAA
qPCR-AtNCED2-R	TGCCATGAAACCCATACGGT
qPCR-AtNCED3-F	TCAATGGCCGGTTATTGGCT
qPCR-AtNCED3-R	ACTTTCGGGTGGGCAATCAT
qPCR-AtNCED9-F	CCATC CTAAAACGGC GGATCCTG
qPCR-AtNCED9-R	ACTGGTTTGTGAAGTGGATTTGCT
qPCR-AtAAO1-F	GCGAAAATCG CTACTCATAT GGAG
qPCR-AtAAO1-R	GAACTGTTCTTGACTCGAGCTGCTA
qPCR-AtAAO2-F	CTTACGGTT GTGGAAGCAG AGAAG
qPCR-AtAAO2-R	ACGCTTCTCACTATCAAACCGAGT
qPCR-AtAAO3-F	TTA TCGGCGAGTA CATTGTATAAG
qPCR-AtAAO3-R	CAGGATTAAGACTCTTTCCACAGT
qPCR-AtAAO4-F	TTCAAGGAAT CGGATTTTTC ATGT
qPCR-AtAAO4-R	GAGAACGCGGTTCTTGTGATGACC
qPCR-AtABI1-F	CGTTCCTGAG AGTTGACTCG GAGA
qPCR-AtABI1-R	GTCAACGGATAATGGAAGTGCAGT
qPCR-AtABI2-F	CTGTTTGAGTT CAAGTGTGTTCCT
qPCR-AtABI2-R	ATTAGTGACTCGACCATCAAGCAA
