# Supplementary material for: GhDof1.7, a Dof Transcription Factor, Plays Positive Regulatory Role under Salinity Stress in Upland Cotton
Source: Plants (Basel). 2023 Oct 31;12(21):3740. doi: 10.3390/plants12213740 (PMC10649836; doi:10.3390/plants12213740)
Supplement: Supplementary file 1 [file plants-12-03740-s001.zip › Supplementary Table S3.xlsx]

## Sheet: Sheet1
Predicted cis-acting element in the promoter of GhDof1.7
Cis element	sequence（5´-3´）	Function
CAT-box	GCCACT	Meristem expression regulatory element
ARE	AAACCA	Antioxidant response element
GT1-motif	GGTTAAT	Photoresponsive element
LTR	CCGAAA	Cryogenic response element
ABRE	ACGTG	Abscisic acid response element
P-box	CCTTTTG	Gibberellin response element
ERE	ATTTTAAA	Ethylene response element
CAAT-box	CAAAT	Core promoter element
TATA-box	TATAAAT	Core promoter element
Box4	ATTAAT	Photoresponsive conserved module
MYB	TAACCA	MYB recognition element
G-box	CACGTC	Photoresponsive element
MSA-like	TCAAACGGT	Cell cycle regulatory element
MRE	AACCTAA	Metal responsive element
