# Supplementary material for: GhDof1.7, a Dof Transcription Factor, Plays Positive Regulatory Role under Salinity Stress in Upland Cotton
Source: Plants (Basel). 2023 Oct 31;12(21):3740. doi: 10.3390/plants12213740 (PMC10649836; doi:10.3390/plants12213740)
Supplement: Supplementary file 1 [file plants-12-03740-s001.zip › Supplementary Table S4.xlsx]

## Sheet: Sheet1
>upstream1000bp_AT5G20960_AAO1
AATTTTAAACTATAAAACAATTGTAAAACGATACTATTTTAATTTATTTGAAAAATGGAGAGACTGTTAAACTTACGTAA
AGTTAGACAACGAGGCAAGATTTGTCGGATCATAATCACGGGACTGTAGCCTTTTTCTTTCTCACGATATTTTATTTAAA
ATTCAAGTTTCATATATGCGATGCTAAAAAGTGTGCTAGTTTTGAAGACTATAATATATACATGGTCTACTTGAACTCTA
GGAAAGTTACACAATTAGGTGTAACAGGTAATTTTCATCGAAAGAATGTGCTGAATATACCAATGAACACAATTATTGAA
ATAAGTAAAAAACAATATTTCCCACCTATTAATTTGTTGCAAGAAGTGGGATACTGAAAAAAAAAAAGAGTTGAAGTGGA
TTTCTCTTTTTCACTAATTTTCCTTTTGACGGGCCATTTGACTAAAAAATAGTTATGTAATGATATTTACTTTTCCAATT
TCTTTTTAATATGTCTTCTCACATTAATATTATTTCTTAGTCTGTTTCCATTTTATCAGGTCCCTGGACTAGTCCACTCC
ACTCTATGAAATTTTGAAACTTTATATGGTATTTTTAATATACGTTTTGGTAGTTTGTTTATTATATTCAGTGTTGTCAA
TATCTCTTACCTCCTCGGATTCAATTTTCCAGAAGATTCAAATATGTACAACACGTATCCAATTTGTGGACGACTAGAAG
AAATACAAGTAAACGGTTTGATTTGTCCAAACGTTCTTAAATCAAAAGCAAACAAAATATGGTGAACCCTTATTTTTACT
TTTCATTAACTTACCTTTGTTAGCATTATATCTTTCATTATTAATCTTACCTAATCCATTACGTTCACCAGATACCAACC
GTACAAATATGTATAAAATAATATTGAATACGACTAATCTTATCTGTGTATTCTCGTACACAGGAAATATAAAGACTTCG
TGTCTGTTACATATATCGCAAAAAACCAAAGCCTCCATTT
>upstream1000bp_AT3G43600_AAO2
TGAGTATGAGCATCTCAAGCGAACTTCTGTTGCTCTAGCTTATTGTTGGTACTGGTTGAACGTCATTGCTTGGCTACTCT
AAAACCAAAGTGCCTAGTTTCTTCTTTAAATTGTTTCCCCTGGCTTTTCAGGTCAAGGATATGATGGATCTTGAATCTGT
GCATATGGCTTATCTAAGTGAGGCTTTGCGCATGTAAGTCATAATTCAGTTGCAAAGCAAAAAATTTCTTCTGACCCTTT
TGTGTCACTGTAATTTGAGTGACCTGATCTAATGATATAATGAAAGACATGATATAATCTAACCGTCCTTTATCAAACAC
TAGCAGATGCTTCCTATCTGACGAAACCCAAATCATATCTAACATCATAGAGAACATCTTGCAATGCGCACTGGACTTCC
GGTCTTGTCTTCCCAGAGGTATTCAGAGTACAGATCGAGTCCCAAACGATTCATGGACAAAAACATTAGGCATAAACACA
TCTCAGGTATATACCAAATCCTTTTTACGTGGGTGTTTTCAGTTTGTTGCGAGAGCTAAGTTTTATAATCACATAAAACA
GGTGATGATGGTGAAGCAGAATTTTGACAAAGAGTTAAAGGAGCTGCATAAGTGTCACCTGAGATCACCAAAACATGGGA
AATATGGGCTCTCTCGCTTCTGGGACTACCTCAACTTCAACCTTTATTATTCAGATATCCTTCATGACTCTAACATCTTC
TCTCTTATTCCTTAGAAGTCATTATATGATATACTCTTATGTGTGTGTTGTATATTTTTGTGTTATATGTTTCACTTCCA
TATATTATTGCGGTACAGTTTTCACACAAATAATTGAGCTGTCTTTATTGATCCTTTTCCTCTATCACTCTCTTATTAAA
ATAGTCTTCTTTTTGCAACTAGACATGTTATTATATTATATTTTTGTGGGCAGATCTTTTTTACCATTTAGAGGCAGAGA
AGTGTACACAAAATGTATTAGTTAACAAGTCAAAAGTCCC
>upstream1000bp_AT2G27150_AAO3
TGTACTCCTCCTATATATACTTTTTTTTAAGAAGTTCTATGTACCTTAAACCAAAAAAAAAAGGTTCTATGTACCTCACA
TTCAAGCTTATCTAACTTGAGCTATCTATCTCCTTAAATTTCGGTTTTACACAATTTCTATATTTTTCTCATTCTTTATG
TGAAAGCTGTAGACTCGTTCGTTGTTGTAACACAATTTCCTATTTAAATAAAAACATTGAAATTTCACAAAGAAGGAAAA
AAACAAATATAGCCACACATTCATACAATATCAAATCTCATATGTTATTTTTAAAATAATGTACATGAATAGCCGTGAGT
GAAAATTATCATTGAAGAATCGGTGTTAGTCAACTTGTAGTTTATGCACGGAGTCAGATGTCACATGTCCAGACTCTAGA
GTGTTAACGAGACTAAAATAAAAAGTGTTAACGAGACGACTTTACACAAGTAAAACAACGTTATTTTGATTATACAAAAT
CAAGACTATTGTTTTAGATATTTTTTTGTTTACTAGTTAAGAAAAATCAAGTCTCTATCTCACTAGTAGTAGTTTTTTTT
TTGTCGGCATCACTAGTAGTTTTTTTTTTTTTTTTTTTTTTGTCGACGCATCACTAGTAGTTAAATACAAGTTATATAGG
CCATGGTAAGCTTGATCAATAAAAGACTACATTAGTTTTTGCTATAGATTTGAGCAAAAAAAAAAAAAGGTTTTTAAAAT
AGATTTCTAATTTTTTTTTAACTTAATAGATTTCTAATTTTTTTTCTACAAATTTGCGTTTTATCTTCTTTCCCCACTTG
AACAGAAAAATTTATTTGTTTAGCAATAAATTCAAATTAAAAAAAAAAAAAACATTTCATTTCAATTTAGTAAGATTTTG
ATTGGATCAGGTTGAGATTTCTTCCAAAGTCAAATATTCTTTTCCCATAAGACTGACTCGTGGCGCACAGTCAATGACTT
ATGACTTATGACTTATGAGTTATGTCTGAAACTCAAACTT
>upstream1000bp_AT1G04580_AAO4
ATCGTCTAAAACCTACAAACTGATTGAATAAAAAGATAAGCTAGGGAAGGTATCATAGTGGTTCGGTACGGTTTGAATTG
GTTAGATGAGATTGGACCCCTACCGAAAATAGAGTCTTCGGTTACATTTGGTTTAATAACAAGTTCATTTGAAAGTTAAG
AAAATAACTAGTATTCGAATTTAGAGATTGCGGGAGATTGTATGTTCATTCGAAATACAGTACAGAGATGCTTCGATTCC
AGATCTGCGTCCGGTCTCTAATGGCCATTCGATTCTCGACCAAAGAGGGAATCTTTCGGGATGGGTTGATTTGTGGGAAG
TGGGAACCAAACGGAATGGGAAGACGGAAGAGGAAAGGTTTAGGAGATATCAATCAGACCTCCAAGGCCAAAGTCACCTT
CCGATTTAGGTAAAGCTTTGAAATAAAGAGATAAATTACTCTTTTTCACCGGACACGAATGAGATATCGTAATTTGGTAA
ACTTGATAGAAGATGATCAGTGACGTTATTTCTCACCAACACTATAATTCCATTTTAAGAAACTTTTTCTCATTTTAGTT
ACAGTTTTCCAGTTTGAAATCTCTCACACCTTTACGACTAGACTACAAACCATATCTCTTACCCATCAACTCTTAAAAAT
CAGGCATTGCTTTATCACTCAGTAATTAGTATTTGACGTTTAGAGTGTACTCGATTAGATAGATAGCTTTGCGTCCAATT
CTCTACTTTCTATTTACCTTGTTTCGTATCGAAATTGATAACGTAATTGACTATAAGAAACTCTTTTGCCAATCACTTGC
TGTTGTGTTTTTATGTTCCTGAAAACAGTTCAGTAACTGGTTTTCTTATAAATGTCACGAAGAGCTTACATTTTCTTATA
AATTACATAAATGAATTCTGCCAATTTTCTCTTTCAGACTTTTCTTAAATTTGAGCTCTTCGTGCAGCTAACTGTTGCCT
ATTGATTGATTAACTACTTTTTGGTTAGTTTGGGAAGAAA
