# Supplementary material for: GhDof1.7, a Dof Transcription Factor, Plays Positive Regulatory Role under Salinity Stress in Upland Cotton
Source: Plants (Basel). 2023 Oct 31;12(21):3740. doi: 10.3390/plants12213740 (PMC10649836; doi:10.3390/plants12213740)
Supplement: Supplementary file 1 [file plants-12-03740-s001.zip › Supplementary Table S5.xlsx]

## Sheet: Sheet1
Yeast two-hybrid library screening results
Number	Gene ID	Gene name	Function
1	Gh_A11G1951	AT3G49910	Translation protein SH3-like family protein
2	Gh_A12G0130	AT2G22360	Chaperone protein dnaJ A6, chloroplastic
3	Gh_A02G1362	AT2G22360	Chaperone protein dnaJ A6, chloroplastic
4	Gh_A11G3003	ABCA2	Member of ATH subfamily
5	Gh_D12G0487	SUA	SUPPRESSOR OF ABI3-5
6	Gh_A13G0998	AT1G72160	Sec14p-like phosphatidylinositol transfer family protein
7	Gh_A05G3954	IAA27	Phytochrome-associated protein 2
8	Gh_D06G1572	P40	40S ribosomal protein Sa-1
9	Gh_D12G2557	C2	Calcium-dependent lipid-binding (CaLB domain) family protein
10	Gh_A01G1088	SIP2	Probable galactinol--sucrose galactosyltransferase 2
11	Gh_A10G1231	AGD11	Calmodulin-like protein 3
12	Gh_A07G0493	QS	Quinolinate synthase, chloroplastic
13	Gh_A05G3917	CSN5A	COP9 signalosome complex subunit 5a
14	Gh_D11G2973	DAYSLEEPER	Zinc finger BED domain-containing protein DAYSLEEPER
15	Gh_A05G3236	AT4G10110	RNA-binding (RRM/RBD/RNP motifs) family protein
16	Gh_D09G2209	CYN	Cyanate hydratase
17	Gh_D12G2323	AT5G42050	DCD (Development and Cell Death) domain protein
18	Gh_D04G0850	AT2G41970	Protein kinase superfamily protein
19	Gh_A03G1685	AT3G19080	SWIB complex BAF60b domain-containing protein
20	Gh_D04G1063	AT3G53220	Thioredoxin superfamily protein
21	Gh_D09G0386	MUB4	Membrane-anchored ubiquitin-fold protein 4 precursor
22	Gh_A05G0039	AT5G11430	SPOC domain / Transcription elongation factor S-II protein
23	Gh_A12G2289	SGT1B	Protein SGT1 homolog B
24	Gh_D03G1692	AT2G22360	Chaperone protein dnaJ A6, chloroplastic
25	Gh_D09G1052	ABCF4	Member of GCN subfamily
26	Gh_D11G0710	DEG1	Protease Do-like 1, chloroplastic
27	Gh_A05G1343	AT2G20560	DNAJ heat shock family protein
28	Gh_A11G2459	AT5G27930	Protein phosphatase 2C family protein
29	Gh_A12G2448	MKK9	Mitogen-activated protein kinase kinase 9
30	Gh_D11G3015	AT4G15740	Calcium-dependent lipid-binding (CaLB domain) family protein
31	Gh_D13G0698	AT3G17900	Heat-inducible transcription repressor
32	Gh_D13G0089	TPR9	Tetratricopeptide repeat (TPR)-like superfamily protein
33	Gh_D03G1525	AT4G12060	ATP-dependent Clp protease ATP-binding subunit CLPT2
34	Gh_D05G2734	VPS60.1	Vacuolar protein sorting-associated protein 60.1
35	Gh_D08G0546	EFE	1-aminocyclopropane-1-carboxylate oxidase 4
36	Gh_A03G0210	WRKY2	Probable WRKY transcription factor 2
37	Gh_A08G2563	SE	C2H2 zinc-finger protein SERRATE (SE)
38	Gh_D11G2024	AT3G49910	Translation protein SH3-like family protein
39	Gh_A02G1627	AT4G36130	Ribosomal protein L2 family
40	Gh_A12G0480	SUA	SUPPRESSOR OF ABI3-5
41	Gh_D07G2335	DAYSLEEPER	Zinc finger BED domain-containing protein DAYSLEEPER
42	Gh_A12G2432	C2	Calcium-dependent lipid-binding (CaLB domain) family protein
43	Gh_D05G1557	AT1G61170	Uncharacterized protein At1g61170
44	Gh_D01G0050	AT1G11040	DNAJ chaperone C-terminal domain-containing protein
45	Gh_D07G1072	AT2G27580	Zinc finger A20 and AN1 domain-containing stress-associated protein 3
46	Gh_D01G1433	PGM3	Phosphoglucomutase/phosphomannomutase family protein
47	Gh_D12G2683	SGT1B	Protein SGT1 homolog B
48	Gh_D08G0576	GFA2	Chaperone protein dnaJ GFA2
49	Gh_A01G0444	AT5G53900	Serine/threonine-protein kinase WNK (With No Lysine)-related
50	Gh_D03G0175	BLH2	Encodes a member of the BEL family of homeodomain proteins
51	Gh_A09G0550	AT5G43830	Aluminium induced protein with YGL and LRDR motifs
52	Gh_A12G1531	VDAC1	Mitochondrial outer membrane protein porin 1
53	Gh_D11G0232	3xHMG-box1	HMG (high mobility group) box protein
54	Gh_A04G0464	AT3G11780	MD-2-related lipid recognition domain-containing protein
55	Gh_A11G2916	ABCI20	Member of NAP subfamily
56	Gh_D01G0585	UBQ10	Polyubiquitin 10
57	Gh_A10G0147	UBQ10	Polyubiquitin 10
58	Gh_D05G0661	CSN5A	COP9 signalosome complex subunit 5a
59	Gh_A09G2216	CYN	Cyanate hydratase
60	Gh_A08G0490	GFA2	Chaperone protein dnaJ GFA2, mitochondrial
61	Gh_A01G2156	AT4G10320	tRNA synthetase class I (I, L, M and V) family protein
62	Gh_A06G0917	WRKY40	Probable WRKY transcription factor 40
